# Supplementary material for: Exploring Sentence Diversity at the Boundary of Typical and Impaired Language Abilities
Source: J Speech Lang Hear Res. 2020 Oct 15;63(10):3236–51. doi: 10.1044/2020_JSLHR-20-00031 (PMC8062155; doi:10.1044/2020_JSLHR-20-00031)
Supplement: Supplemental Material S2 [file JSLHR-63-3236-s002.xlsx]

## Sheet: Noun Subjects by Sentence Type 
Supplemental material, Hadley, "Exploring Sentence Diversity at the Boundary of Typical and Impaired Language Abilities," JSLHR, https://doi.org/10.1044/2020_JSLHR-20-00031
Supplemental Material S2. Third-person subjects by sentence type.
36 Months, Copula Contexts				36 Months, Intransitives				36 Months, Transitives
NOUN	Children	Occurrences		NOUN	Children	Occurrences		NOUN	Children	Occurrences
Animate				Animate				Animate
BOY	2	2		BOY	5	5		BABY	7	7
GUY	2	3		GIRL	4	6		NAME	7	8
PEOPLE	2	2		PEOPLE	4	5		BARNEY	1	1
BABY	1	2		GUY	3	8		DADDY	1	1
BARNEY	1	1		BABY	2	2		DUCK	1	1
GIRL	1	3		FIREFIGHTER	2	2		ELMO	1	1
LADY	1	1		NAME	2	2		GIRL	1	1
				BARNEY	1	1		GUY	1	1
				FIREMAN	1	1		MOMMY	1	1
				GRANDMA	1	2		PEOPLE	1	1
				HORSE	1	1		POLICEMEN	1	1
				MOM	1	1		SANTA	1	1
				MONKEY	1	1
Inanimate				Inanimate				Inanimate
CAR	3	4		CAR	10	38		CAR	2	2
DOOR	2	2		BALL	2	2		CARWASH	1	1
HAT	2	2		BACK	1	1		FACE	1	1
SHOE	2	2		BLOCK	1	1		SIGN	1	1
TABLE	2	2		BUBBLE	1	2		TRAIN	1	1
ARM	1	2		BUTT	1	4		WIND	1	2
BLANKET	1	2		HELICOPTER	1	3
EAR	1	1		HOTDOG	1	3
FIRE	1	3		JUICE	1	1
GAS	1	1		MAIL	1	1
GLASSES	1	2		MILK	1	1
HAIR	1	1		MUSCLE	1	1
MCDONALD	1	1		PART	1	1
MILK	1	1		POTATO	1	1
MOUTH	1	1		SOAP	1	1
PAJAMAMS	1	1		STOPLIGHT	1	2
POTATO	1	1		SWING	1	1
POTTY	1	1		THING	1	1
ROAD	1	1		TRAIN	1	1
ROOF	1	2		TRUCK	1	1
SOAP	1	1		UMBRELLA	1	1
STAIR	1	1
STEP	1	1
SUN	1	1
TAPE	1	1
TEETH	1	1
UNDERWEAR	1	1

## Sheet: Pro Subjects by Sentence Type
36 Months, Copula Contexts				36 Months, Intransitives				36 Months, Transitives
PRONOUN	Children	Occurrences		PRONOUN	Children	Occurrences		PRONOUN	Children	Occurrences
Animate				Animate				Animate
HE	10	40		HE	13	50		HE	13	57
SHE	6	18		SHE	8	38		SHE	9	38
EVERYBODY	1	1		SOMEBODY	3	7		SOMEBODY	2	6
NOBODY	1	2		SOMEONE	2	4
SOMEBODY	1	1		NOBODY	1	2
Inanimate				Inanimate				Inanimate
IT	14	56		IT	15	94		IT	10	19
THIS	11	23		THIS	11	33		THEY	4	8
THAT	8	16		THAT	11	18		THIS	3	4
ONE	6	6		THEY	4	9		ONE	2	5
THEY	5	17		ONE	3	12		THAT	1	2
SOMETHING	1	1		MINE	1	3		TWO	1	1
				SOME	1	4
				SOMETHING	1	2
				THESE	1	1
				WHAT	1	1
Note: he, she, they subjects include instances of developmental errors (e.g., him/he; her/she)
